# Supplementary material for: A Histone Deacetylase (HDAC) Inhibitor with Pleiotropic In Vitro Anti-Toxoplasma and Anti-Plasmodium Activities Controls Acute and Chronic Toxoplasma Infection in Mice
Source: Int J Mol Sci. 2022 Mar 17;23(6):3254. doi: 10.3390/ijms23063254 (PMC8952293; doi:10.3390/ijms23063254)
Supplement: Supplementary file 1 [file ijms-23-03254-s001.zip]

Archive with 1 entries (1 files):
- ijms-1632862-supplementary.pdf
